# Supplementary material for: Long-Term Clinical Impact of Paravalvular Leak Following Transcatheter Aortic Valve Implantation
Source: J Clin Med. 2025 Jan 18;14(2):605. doi: 10.3390/jcm14020605 (PMC11765977; doi:10.3390/jcm14020605)
Supplement: Supplementary file 1 [file jcm-14-00605-s001.zip]

Archive with 1 entries (1 files):
- jcm-3387878-supplementary.pdf
